# Supplementary material for: A C-terminal cysteine residue is required for peptide-based inhibition of the NGF/TrkA interaction at nM concentrations: implications for peptide-based analgesics
Source: Sci Rep. 2019 Jan 30;9:930. doi: 10.1038/s41598-018-37585-5 (PMC6353895; doi:10.1038/s41598-018-37585-5)
Supplement: Supplementary file 2 — Source data [file 41598_2018_37585_MOESM2_ESM.xlsx]

## Sheet: A2 Ala scan
	Ref	A1	B1	C1	D1	E1	F1	G1	H1	B2	C2	E2	F2	G2	H2	A3	B3	C3	D3	E3	F3	G3	H3
A450 values	A2 peptide	M1A	Q3A	F4A	K5A	Q6A	E7A	G8A	W9A	E12A	V13A	E15A	D16A	W17A	P18A	S19A	C20A	E21A	G22A	V23A	N24A	G25A	S26A	Controls	Control details
Receptor + NGF + 2 nM inhibitory pepide	0.673	0.72	0.733	0.674	0.681	0.676	0.625	0.698	0.672	0.695	0.673	0.829	0.602	0.621	0.563	0.656	0.592	0.643	0.603	0.609	0.892	0.653	0.664	0.615	Receptor + NGF (-inhibitory peptide)
Receptor + NGF + 20 nM inhibitory pepide	0.535	0.389	0.589	0.569	0.576	0.578	0.597	0.593	0.606	0.666	0.62	0.656	0.586	0.608	0.584	0.572	0.653	0.613	0.586	0.574	0.601	0.544	0.651	0.056	NGF only (-receptor, -inhibitory peptide)
Receptor + NGF + 100 nM inhibitory pepide	0.076	0.069	0.097	0.118	0.076	0.097	0.207	0.103	0.479	0.219	0.386	0.247	0.26	0.602	0.47	0.065	0.59	0.086	0.122	0.1	0.125	0.082	0.078	0.08	Receptor only (-NGF, -peptide)
NGF + 100nM inhibitory peptide (no receptor)	0.053	0.062	0.052	0.052	0.062	0.051	0.052	0.054	0.052	0.056	0.056	0.051	0.072	0.057	0.048	0.068	0.053	0.05	0.048	0.046	0.046	0.049	0.049	0.061	-ve (-receptor, - NGF, - peptide)
	Isogenica Ref.							comparison with A2 original
	1	Ac-A-A-Q-F-K-Q-E-G-W-P-A-E-V-Y-E-D-W-P-S-C-E-G-V-N-G-S						better
	2	Ac-M-A-A-F-K-Q-E-G-W-P-A-E-V-Y-E-D-W-P-S-C-E-G-V-N-G-S						similar
	3	Ac-M-A-Q-A-K-Q-E-G-W-P-A-E-V-Y-E-D-W-P-S-C-E-G-V-N-G-S						similar
	4	Ac-M-A-Q-F-A-Q-E-G-W-P-A-E-V-Y-E-D-W-P-S-C-E-G-V-N-G-S						similar
	5	Ac-M-A-Q-F-K-A-E-G-W-P-A-E-V-Y-E-D-W-P-S-C-E-G-V-N-G-S						similar
	6	Ac-M-A-Q-F-K-Q-A-G-W-P-A-E-V-Y-E-D-W-P-S-C-E-G-V-N-G-S						worse
	7	Ac-M-A-Q-F-K-Q-E-A-W-P-A-E-V-Y-E-D-W-P-S-C-E-G-V-N-G-S						similar
	8	Ac-M-A-Q-F-K-Q-E-G-A-P-A-E-V-Y-E-D-W-P-S-C-E-G-V-N-G-S						almost completely abolished inhibition
	9	Ac-M-A-Q-F-K-Q-E-G-W-A-A-E-V-Y-E-D-W-P-S-C-E-G-V-N-G-S
	10	Ac-M-A-Q-F-K-Q-E-G-W-P-A-A-V-Y-E-D-W-P-S-C-E-G-V-N-G-S						worse
	11	Ac-M-A-Q-F-K-Q-E-G-W-P-A-E-A-Y-E-D-W-P-S-C-E-G-V-N-G-S						much worse
	12	Ac-M-A-Q-F-K-Q-E-G-W-P-A-E-V-A-E-D-W-P-S-C-E-G-V-N-G-S
	13	Ac-M-A-Q-F-K-Q-E-G-W-P-A-E-V-Y-A-D-W-P-S-C-E-G-V-N-G-S						worse
	14	Ac-M-A-Q-F-K-Q-E-G-W-P-A-E-V-Y-E-A-W-P-S-C-E-G-V-N-G-S						worse
	15	Ac-M-A-Q-F-K-Q-E-G-W-P-A-E-V-Y-E-D-A-P-S-C-E-G-V-N-G-S						completely abolished inhibition
	16	Ac-M-A-Q-F-K-Q-E-G-W-P-A-E-V-Y-E-D-W-A-S-C-E-G-V-N-G-S						almost completely abolished inhibition
	17	Ac-M-A-Q-F-K-Q-E-G-W-P-A-E-V-Y-E-D-W-P-A-C-E-G-V-N-G-S						similar
	18	Ac-M-A-Q-F-K-Q-E-G-W-P-A-E-V-Y-E-D-W-P-S-A-E-G-V-N-G-S						completely abolished inhibition
	19	Ac-M-A-Q-F-K-Q-E-G-W-P-A-E-V-Y-E-D-W-P-S-C-A-G-V-N-G-S						similar
	20	Ac-M-A-Q-F-K-Q-E-G-W-P-A-E-V-Y-E-D-W-P-S-C-E-A-V-N-G-S						similar
	21	Ac-M-A-Q-F-K-Q-E-G-W-P-A-E-V-Y-E-D-W-P-S-C-E-G-A-N-G-S						similar
	22	Ac-M-A-Q-F-K-Q-E-G-W-P-A-E-V-Y-E-D-W-P-S-C-E-G-V-A-G-S						similar
	23	Ac-M-A-Q-F-K-Q-E-G-W-P-A-E-V-Y-E-D-W-P-S-C-E-G-V-N-A-S						similar
	24	Ac-M-A-Q-F-K-Q-E-G-W-P-A-E-V-Y-E-D-W-P-S-C-E-G-V-N-G-A						similar

## Sheet: A2 deletion
A450 values	A2 peptide	Δ1	Δ1-2	Δ1-3	Δ1-4	Δ1-5	Δ1-6	Δ1-7	Δ1-8	Δ1-9	Δ1-10	Δ21-26	Δ22-26	Δ23-26	Δ24-26	Δ25-26	Δ26	Controls	Control details
Receptor + NGF + 2 nM inhibitory pepide	0.401	0.406	0.379	0.373	0.432	0.375	0.422	0.378	0.387	0.419	0.396	0.36	0.35	0.37	0.371	0.353	0.402	0.509	Receptor + NGF (-inhibitory peptide)
Receptor + NGF + 20 nM inhibitory pepide	0.264	0.289	0.267	0.315	0.291	0.261	0.325	0.308	0.261	0.417	0.397	0.31	0.266	0.169	0.251	0.271	0.27	0.058	NGF only (-receptor, -inhibitory peptide)
Receptor + NGF + 100 nM inhibitory pepide	0.082	0.092	0.083	0.098	0.096	0.064	0.099	0.124	0.099	0.401	0.399	0.084	0.066	0.063	0.07	0.084	0.077	0.069	Receptor only (-NGF, -peptide)
NGF + 100nM inhibitory peptide (no receptor)	0.062	0.065	0.05	0.057	0.044	0.047	0.046	0.051	0.039	0.058	0.045	0.056	0.053	0.06	0.061	0.058	0.053	0.058	-ve (-receptor, - NGF, - peptide)
	Isogenica Ref.
	48	H 6	A2	Ac-M-A-Q-F-K-Q-E-G-W-P-A-E-V-Y-E-D-W-P-S-C-E-G-V-N-G-S						control peptide A2
	49	A 7	2-26	Ac-A-Q-F-K-Q-E-G-W-P-A-E-V-Y-E-D-W-P-S-C-E-G-V-N-G-S						similar
	50	B 7	3-26	Ac-Q-F-K-Q-E-G-W-P-A-E-V-Y-E-D-W-P-S-C-E-G-V-N-G-S						similar
	51	C 7	4-26	Ac-F-K-Q-E-G-W-P-A-E-V-Y-E-D-W-P-S-C-E-G-V-N-G-S						similar
	52	D 7	5-26	Ac-K-Q-E-G-W-P-A-E-V-Y-E-D-W-P-S-C-E-G-V-N-G-S						similar
	53	E 7	6-26	Ac-Q-E-G-W-P-A-E-V-Y-E-D-W-P-S-C-E-G-V-N-G-S						similar
	54	F 7	7-26	Ac-E-G-W-P-A-E-V-Y-E-D-W-P-S-C-E-G-V-N-G-S						worse
	55	G 7	8-26	Ac-G-W-P-A-E-V-Y-E-D-W-P-S-C-E-G-V-N-G-S						worse
	56	H 7	9-26	Ac-W-P-A-E-V-Y-E-D-W-P-S-C-E-G-V-N-G-S						worse
	57	A 8	10-26	Ac-P-A-E-V-Y-E-D-W-P-S-C-E-G-V-N-G-S						completely abolished inhibition
	58	B 8	11-26	Ac-A-E-V-Y-E-D-W-P-S-C-E-G-V-N-G-S						completely abolished inhibition
	59	C 8	1-25	Ac-M-A-Q-F-K-Q-E-G-W-P-A-E-V-Y-E-D-W-P-S-C-E-G-V-N-G						similar
	60	D 8	1-24	Ac-M-A-Q-F-K-Q-E-G-W-P-A-E-V-Y-E-D-W-P-S-C-E-G-V-N						similar
	61	E 8	1-23	Ac-M-A-Q-F-K-Q-E-G-W-P-A-E-V-Y-E-D-W-P-S-C-E-G-V						similar
	62	F 8	1-22	Ac-M-A-Q-F-K-Q-E-G-W-P-A-E-V-Y-E-D-W-P-S-C-E-G						better
	63	G 8	1-21	Ac-M-A-Q-F-K-Q-E-G-W-P-A-E-V-Y-E-D-W-P-S-C-E						worse
	64	H 8	1-20	Ac-M-A-Q-F-K-Q-E-G-W-P-A-E-V-Y-E-D-W-P-S-C						worse

## Sheet: D9 Ala scan
A450 values	D9 peptide	M1A	Q3A	L4A	Q5A	P6A	E7A	V8A	W9A	P10A	E12A	V13A	Y14A	Q15A	D16A	W17A	P18A	F19A	V20A	G21A	C23A	G24A	Controls	D9 peptide*	G25A*	S26A*	Controls*	Control details
Receptor + NGF + 2 nM inhibitory pepide	0.697	0.658	0.567	0.584	0.621	0.575	0.551	0.531	0.514	0.528	0.494	0.695	0.573	0.559	0.507	0.518	0.502	0.455	0.455	0.459	0.55	0.431	0.697	0.365	0.373	0.366	0.348	Receptor + NGF (-inhibitory peptide)
Receptor + NGF + 20 nM inhibitory pepide	0.32	0.39	0.352	0.337	0.325	0.406	0.3	0.149	0.319	0.505	0.23	0.538	0.635	0.448	0.399	0.594	0.356	0.368	0.241	0.292	0.454	0.244	0.057	0.211	0.186	0.177	0.048	NGF only (-receptor, -inhibitory peptide)
Receptor + NGF + 100 nM inhibitory pepide	0.082	0.092	0.084	0.073	0.085	0.11	0.086	0.067	0.151	0.442	0.085	0.366	0.619	0.114	0.115	0.588	0.235	0.095	0.076	0.072	0.504	0.065	0.051	0.112	0.073	0.069	0.071	Receptor only (-NGF, -peptide)
NGF + 100nM inhibitory peptide (no receptor)	0.053	0.048	0.05	0.04	0.046	0.047	0.049	0.049	0.051	0.049	0.047	0.055	0.052	0.049	0.049	0.051	0.049	0.05	0.051	0.05	0.054	0.051	0.05	0.061	0.054	0.054	0.082	-ve (-receptor, - NGF, - peptide)
	Isogenica ref.
	25	A 4	M1A	Ac-A-A-Q-L-Q-P-E-V-W-P-A-E-V-Y-Q-D-W-P-F-V-G-A-C-G-G-S						similar to B10=D9or
	26	B 4	Q3A	Ac-M-A-A-L-Q-P-E-V-W-P-A-E-V-Y-Q-D-W-P-F-V-G-A-C-G-G-S						similar to B10=D9or
	27	C 4	L4A	Ac-M-A-Q-A-Q-P-E-V-W-P-A-E-V-Y-Q-D-W-P-F-V-G-A-C-G-G-S						similar to B10=D9or
	28	D 4	Q5A	Ac-M-A-Q-L-A-P-E-V-W-P-A-E-V-Y-Q-D-W-P-F-V-G-A-C-G-G-S						similar to B10=D9or
	29	E 4	P6A	Ac-M-A-Q-L-Q-A-E-V-W-P-A-E-V-Y-Q-D-W-P-F-V-G-A-C-G-G-S						similar to B10=D9or
	30	F 4	E7A	Ac-M-A-Q-L-Q-P-A-V-W-P-A-E-V-Y-Q-D-W-P-F-V-G-A-C-G-G-S						similar to B10=D9or
	31	G 4	V8A	Ac-M-A-Q-L-Q-P-E-A-W-P-A-E-V-Y-Q-D-W-P-F-V-G-A-C-G-G-S						better than B10=D9or
	32	H 4	W9A	Ac-M-A-Q-L-Q-P-E-V-A-P-A-E-V-Y-Q-D-W-P-F-V-G-A-C-G-G-S						worse than B10=D9or
	33	A 5	P10A	Ac-M-A-Q-L-Q-P-E-V-W-A-A-E-V-Y-Q-D-W-P-F-V-G-A-C-G-G-S						almost completely abolished inhibition
	34	B 5	E12A	Ac-M-A-Q-L-Q-P-E-V-W-P-A-A-V-Y-Q-D-W-P-F-V-G-A-C-G-G-S						similar to B10=D9or
	35	C 5	V13A	Ac-M-A-Q-L-Q-P-E-V-W-P-A-E-A-Y-Q-D-W-P-F-V-G-A-C-G-G-S						almost completely abolished inhibition
	36	D 5	Y14A	Ac-M-A-Q-L-Q-P-E-V-W-P-A-E-V-A-Q-D-W-P-F-V-G-A-C-G-G-S						completely abolished inhibition
	37	E 5	Q15A	Ac-M-A-Q-L-Q-P-E-V-W-P-A-E-V-Y-A-D-W-P-F-V-G-A-C-G-G-S						worse than B10=D9or
	38	F 5	D16A	Ac-M-A-Q-L-Q-P-E-V-W-P-A-E-V-Y-Q-A-W-P-F-V-G-A-C-G-G-S						worse than B10=D9or
	39	G 5	W17A	Ac-M-A-Q-L-Q-P-E-V-W-P-A-E-V-Y-Q-D-A-P-F-V-G-A-C-G-G-S						completely abolished inhibition
	40	H 5	P18A	Ac-M-A-Q-L-Q-P-E-V-W-P-A-E-V-Y-Q-D-W-A-F-V-G-A-C-G-G-S						worse than B10=D9or
	41	A 6	F19A	Ac-M-A-Q-L-Q-P-E-V-W-P-A-E-V-Y-Q-D-W-P-A-V-G-A-C-G-G-S						worse than B10=D9or
	42	B 6	V20A	Ac-M-A-Q-L-Q-P-E-V-W-P-A-E-V-Y-Q-D-W-P-F-A-G-A-C-G-G-S						similar to B10=D9or
	43	C 6	G21A	Ac-M-A-Q-L-Q-P-E-V-W-P-A-E-V-Y-Q-D-W-P-F-V-A-A-C-G-G-S						similar to B10=D9or
	44	D 6	C23A	Ac-M-A-Q-L-Q-P-E-V-W-P-A-E-V-Y-Q-D-W-P-F-V-G-A-A-G-G-S						completely abolished inhibition
	45	E 6	G24A	Ac-M-A-Q-L-Q-P-E-V-W-P-A-E-V-Y-Q-D-W-P-F-V-G-A-C-A-G-S						similar to B10=D9or
	46	F 6	G25A	Ac-M-A-Q-L-Q-P-E-V-W-P-A-E-V-Y-Q-D-W-P-F-V-G-A-C-G-A-S						similar to B10=D9or
	47	G 6	S26A	Ac-M-A-Q-L-Q-P-E-V-W-P-A-E-V-Y-Q-D-W-P-F-V-G-A-C-G-G-A						similar to B10=D9or

## Sheet: D9 deletion
	B10	C10	D10	E10	F10	G10	H10	A11	B11	C11	D11	E11	F11	G11	H11	A12
A450 values	D9 peptide	Δ1	Δ1-2	Δ1-3	Δ1-4	Δ1-5	Δ1-6	Δ1-7	Δ1-8	Δ1-9	Δ1-10	Δ22-26	Δ23-26	Δ24-26	Δ25-26	Δ26	Controls	Control details
Receptor + NGF + 2 nM inhibitory pepide	0.365	0.376	0.331	0.342	0.382	0.362	0.356	0.369	0.403	0.401	0.403	0.335	0.381	0.339	0.362	0.37	0.348	Receptor + NGF (-inhibitory peptide)
Receptor + NGF + 20 nM inhibitory pepide	0.211	0.23	0.234	0.258	0.211	0.209	0.252	0.274	0.302	0.375	0.367	0.219	0.223	0.274	0.24	0.229	0.048	NGF only (-receptor, -inhibitory peptide)
Receptor + NGF + 100 nM inhibitory pepide	0.112	0.081	0.083	0.086	0.074	0.07	0.085	0.155	0.133	0.324	0.358	0.072	0.065	0.072	0.099	0.082	0.071	Receptor only (-NGF, -peptide)
NGF + 100nM inhibitory peptide (no receptor)	0.061	0.068	0.052	0.048	0.042	0.058	0.041	0.087	0.061	0.071	0.077	0.078	0.058	0.085	0.065	0.058	0.082	-ve (-receptor, - NGF, - peptide)
	Isogenica ref.
	74	B10	D9 peptide	Ac-M-A-Q-L-Q-P-E-V-W-P-A-E-V-Y-Q-D-W-P-F-V-G-A-C-G-G-S						control peptide D9
	75	C10	2-26	Ac-A-Q-L-Q-P-E-V-W-P-A-E-V-Y-Q-D-W-P-F-V-G-A-C-G-G-S						similar to B10=D9or
	76	D10	3-26	Ac-Q-L-Q-P-E-V-W-P-A-E-V-Y-Q-D-W-P-F-V-G-A-C-G-G-S						similar to B10=D9or
	77	E10	4-26	Ac-L-Q-P-E-V-W-P-A-E-V-Y-Q-D-W-P-F-V-G-A-C-G-G-S						similar to B10=D9or
	78	F10	5-26	Ac-Q-P-E-V-W-P-A-E-V-Y-Q-D-W-P-F-V-G-A-C-G-G-S						similar to B10=D9or
	79	G10	6-26	Ac-P-E-V-W-P-A-E-V-Y-Q-D-W-P-F-V-G-A-C-G-G-S						similar to B10=D9or
	80	H10	7-26	Ac-E-V-W-P-A-E-V-Y-Q-D-W-P-F-V-G-A-C-G-G-S						similar to B10=D9or
	81	A11	8-26	Ac-V-W-P-A-E-V-Y-Q-D-W-P-F-V-G-A-C-G-G-S						worse than B10=D9or
	82	B11	9-26	Ac-W-P-A-E-V-Y-Q-D-W-P-F-V-G-A-C-G-G-S						worse than B10=D9or
	83	C11	10-26	Ac-P-A-E-V-Y-Q-D-W-P-F-V-G-A-C-G-G-S						completely abolished inhibition
	84	D11	11-26	Ac-A-E-V-Y-Q-D-W-P-F-V-G-A-C-G-G-S						completely abolished inhibition
	85	E11	1-25	Ac-M-A-Q-L-Q-P-E-V-W-P-A-E-V-Y-Q-D-W-P-F-V-G-A-C-G-G						similar to B10=D9or
	86	F11	1-24	Ac-M-A-Q-L-Q-P-E-V-W-P-A-E-V-Y-Q-D-W-P-F-V-G-A-C-G						similar to B10=D9or
	87	G11	1-23	Ac-M-A-Q-L-Q-P-E-V-W-P-A-E-V-Y-Q-D-W-P-F-V-G-A-C						similar to B10=D9or
	88	H11	1-22	Ac-A-Q-L-Q-P-E-V-W-P-A-E-V-Y-Q-D-W-P-F-V-G-A-C-G-G						similar to B10=D9or
	89	A12	1-21	Ac-A-Q-L-Q-P-E-V-W-P-A-E-V-Y-Q-D-W-P-F-V-G-A-C-G						similar to B10=D9or

## Sheet: Sup Fig 2
		Peptide concentration (nM)																Peptide concentration (nM)
Peptide	PBS	1000	500	250	125	62.5	31.25	15.625	7.8125	3.9	2	1				Peptide	PBS	1000	500	250	125	62.5	31.25	15.625	7.8125	3.9	2	1
A2 control	0.097	0.084	0.08	0.082	0.077	0.124	0.379	0.546	0.629	0.621	0.691	0.609				D9 control	0.051	0.069	0.067	0.071	0.086	0.169	0.495	0.601	0.587	0.614	0.609	0.682
A2 control	0.082	0.078	0.077	0.076	0.084	0.133	0.412	0.584	0.614	0.612		0.605				D9 control	0.094	0.085	0.076	0.077	0.075	0.099	0.314	0.495	0.59	0.628	0.604	0.607
A2 control	0.061	0.065	0.063	0.075	0.068	0.085	0.393	0.577	0.533	0.62	0.638	0.558				Average		0.077	0.0715	0.074	0.0805	0.134	0.4045	0.548	0.5885	0.621	0.6065	0.6445
	Average	0.0756667	0.0733333	0.0776667	0.0763333	0.114	0.394667	0.569	0.592	0.617667	0.6645	0.590667				Error		0.0113137	0.00636396	0.00424264	0.00777817	0.0494975	0.127986	0.0749533	0.00212132	0.00989949	0.00353553	0.053033
	Error	0.00971253	0.00907377	0.00378594	0.00802081	0.0255147	0.016563	0.0202237	0.051643	0.00493288	0.0374767	0.0283608
	PBS	1000	500	250	125	62.5	31.25	15.625	7.8125	3.9	2	1					PBS	1000	500	250	125	62.5	31.25	15.625	7.8125	3.9	2	1
A2 18mer	0.059	0.07	0.073	0.077	0.095	0.099	0.359	0.535	0.581	0.612	0.606	0.478				D9 18mer	0.079	0.092	0.071	0.082	0.064	0.079	0.104	0.431	0.53	0.604	0.631	0.634
A2 18mer	0.078	0.081	0.074	0.075	0.078	0.099	0.284	0.531	0.602	0.61	0.64	0.693				D9 18mer	0.071	0.081	0.079	0.081	0.083	0.097	0.233	0.478	0.612	0.61	0.601	0.682
	PBS	1000	500	250	125	62.5	31.25	15.625	7.8125	3.9	2	1	0.5				PBS	1000	500	250	125	62.5	31.25	15.625	7.8125	3.9	2	1	0.5
A2 dimer	0.069		0.066	0.075	0.107	0.081	0.087	0.109	0.345	0.553	0.587	0.622	0.617			D9 dimer	0.082		0.082	0.066	0.077	0.077	0.089	0.106	0.381	0.564	0.565	0.616	0.599
A2 dimer	0.084		0.084	0.084	0.086	0.087	0.098	0.263	0.494	0.667	0.641	0.627	0.644			D9 dimer	0.054		0.069	0.072	0.072	0.063	0.067	0.094	0.347	0.469	0.523	0.59	0.643
A2 dimer	0.054		0.067	0.072	0.074	0.078	0.101	0.155	0.412	0.495	0.581	0.587	0.663			Average			0.0755	0.069	0.0745	0.07	0.078	0.1	0.364	0.5165	0.544	0.603	0.621
	Average		0.0723333	0.077	0.089	0.082	0.0953333	0.175667	0.417	0.571667	0.603	0.612	0.641333			Error			0.00919239	0.00424264	0.00353553	0.00989949	0.0155563	0.00848528	0.0240416	0.0671751	0.0296985	0.0183848	0.0311127
	Error		0.010116	0.006245	0.0167033	0.00458258	0.00737111	0.0790527	0.0746257	0.0875062	0.0330454	0.0217945	0.0231157
	PBS	1000	500	250	125	62.5	31.25	15.625	7.8125	3.9	2	1					PBS	1000	500	250	125	62.5	31.25	15.625	7.8125	3.9	2	1
A2 CtoS	0.051	0.374	0.381	0.381	0.352	0.366	0.394	0.402	0.381	0.348	0.35	0.395				D9 CtoS	0.062	0.329	0.332	0.379	0.355	0.368	0.375	0.373	0.378	0.383		0.424
A2 C(Me)	0.056	0.299	0.338	0.343	0.359	0.376	0.384	0.363	0.377	0.381	0.357	0.386				D9 C(Me)	0.062	0.313	0.327	0.346	0.347	0.376	0.381	0.341	0.357	0.354	0.33	0.347
